# Supplementary material for: Vaccine-Preventable Hospitalisations from Seasonal Respiratory Diseases: What Is Their True Value?
Source: Vaccines (Basel). 2023 May 4;11(5):945. doi: 10.3390/vaccines11050945 (PMC10220863; doi:10.3390/vaccines11050945)
Supplement: Supplementary file 1 [file vaccines-11-00945-s001.zip]

Archive with 1 entries (1 files):
- vaccines-2344023-supplementary.pdf
